# Supplementary material for: Nanostructured Electrospun Polycaprolactone—Propolis Mats Composed of Different Morphologies for Potential Use in Wound Healing
Source: Molecules. 2022 Aug 22;27(16):5351. doi: 10.3390/molecules27165351 (PMC9413572; doi:10.3390/molecules27165351)
Supplement: Supplementary file 1 [file molecules-27-05351-s001.zip]

Archive with 1 entries (1 files):
- molecules-1821137-supplementary.pdf
